# Supplementary material for: CREST – Classification Resources for Environmental Sequence Tags
Source: PLoS One. 2012 Nov 8;7(11):e49334. doi: 10.1371/journal.pone.0049334 (PMC3493522; doi:10.1371/journal.pone.0049334)
Supplement: Table S1 — Manual changes done during curation of the Silva Taxonomy (release 106) to SilvaMod. (XLSX) [file pone.0049334.s001.xlsx]

## Sheet: STable1.csv
Original taxon name	New taxon name	New taxon parent name	Rank	Litterature reference	Comment
Class Incertae Sedis	Zetaproteobacteria	Proteobacteria		Emerson et al. 2007
Order Incertae Sedis	Mariprofundales	Zetaproteobacteria		Emerson et al. 2007
Family Incertae Sedis	Mariprofundaceae	Mariprofundales		Emerson et al. 2007
Nitratifractor		Helicobacteraceae			Current taxonomy poorly supported by clustering and phylogenetic studies
Arcobacter		Helicobacteraceae			Current taxonomy poorly supported by clustering and phylogenetic studies
CH8-1-BAC		Helicobacteraceae
HM277577		Wolinella
	Nitratiruptor incertae sedis	Epsilonproteobacteria	family	Nakagawa et al. 2005	Current taxonomy poorly supported by clustering and phylogenetic studies
Nitratiruptor		Nitratiruptor incertae sedis	genus	Nakagawa et al. 2005	Current taxonomy poorly supported by clustering and phylogenetic studies
	Hydrogenimonas incertae sedis	Epsilonproteobacteria	family	Nakagawa et al. 2005	Current taxonomy poorly supported by clustering and phylogenetic studies
Hydrogenimonas		Hydrogenimonas incertae sedis	genus	Nakagawa et al. 2005	Current taxonomy poorly supported by clustering and phylogenetic studies
	Prolixibacter incertae sedis	Bacteroidetes			Current taxonomy poorly supported by clustering and phylogenetic studies
Prolixibacter		Prolixibacter incertae sedis	genus		Current taxonomy poorly supported by clustering and phylogenetic studies
FJ02770		Cytophagales			Current taxonomy poorly supported by clustering and phylogenetic studies
	Thermonema incertae sedis	Bacteroidetes		Krieg ed. 2010 (Bergey's)
Thermonema		Thermonema incertae sedis	genus	Krieg ed. 2010 (Bergey's)
Rhodothermaceae	Rhodothermaceae incertae sedis	Bacteroidetes	family	Krieg ed. 2010 (Bergey's)
Order III Incertae sedis	Balneolales incertae sedis	Bacteroidetes		Krieg ed. 2010 (Bergey's)
Gracilimonas incertae sedis		Balneolales incertae sedis	family	Krieg ed. 2010 (Bergey's)
Gracilimonas		Gracilimonas incertae sedis	genus	Krieg ed. 2010 (Bergey's)
Balneola incertae sedis		Balneolales incertae sedis	family	Krieg ed. 2010 (Bergey's)
Balneola		Balneola incertae sedis	genus	Krieg ed. 2010 (Bergey's)
Â	AAA	Methanosarcinales		Knittel and Boetius 2009
CP000968..EY924235	Candidatus Korarchaeum	Korarchaeota	genus	Reigstad et al. 2010
Methanoregula	Candidatus Methanoregula	Methanomicrobiales
Deep Sea Euryarcheotic Group(DSEG)	Deep Sea Euryarcheotic Group (DSEG) DHVE-3			Nunoura et al. 2010
Family_incertae_sedis	Methanoregula incertae sedis
Koracheaeota_Candidatus	Korarchaeota			Reigstad et al. 2010
DQ2268632..AM749964	Korarchaeota Marine Group	Korarchaeota	Â	Reigstad et al. 2010
GQ228794..GQ228778	Korarchaeota Terrestrial Group I	Nitrosopumilaceae		Reigstad et al. 2010
	Thaumarchaeota	Archaea		Brochier-Armanet et al. 2008
Miscellaneous Crenarchaeotic Group		Archaea
Marine Group I	Marine Group I (Group I.1a)	Thaumarchaeota		Reigstad et al. 2011
Miscellaneous Euryarcheotic Group(MEG)	Miscellaneous Euryarcheotic Group (MEG) DHVE-4			Nunoura et al. 2010
	Nitrosopumilales	Marine Group I (Group I.1a)	order	Könneke et al. 2006
	Nitrosopumilaceae	Nitrosopumilales	family	Könneke et al. 2006
Candidatus Nitrosopumilus	Nitrosopumilus		genus	Könneke et al. 2006
GU207312..AY627454		Nitrosopumilaceae		Könneke et al. 2006
South African Gold Mine Gp 1(SAGMCG-1)		Thaumarchaeota			Placement inferred from SSURef tree
HM187524..HQ400408		Thaumarchaeota			Placement inferred from SSURef tree
EU307012		Thaumarchaeota			Placement inferred from SSURef tree
Soil Crenarchaeotic Group(SCG)	Soil Crenarchaeotic Group (SCG) Group I.1b	Thaumarchaeota		Reigstad et al. 2011	Placement inferred from SSURef tree
KTK4a	TMEG-1			Takai et al. 2001
AMOS4A-452-E11	TMEG-10			Takai et al. 2001
CCA47	TMEG-11			Takai et al. 2001
AY367328..AY835423	TMEG-2			Takai et al. 2001
HO28S9A17	TMEG-3			Takai et al. 2001
ASC21	TMEG-4			Takai et al. 2001
AMOS1A-4113-D04	TMEG-5			Takai et al. 2001
AJ548935..AB237751	TMEG-6			Takai et al. 2001
MKCST-A3	TMEG-7			Takai et al. 2001
AB252422..AB237748	TMEG-8			Takai et al. 2001
ANT06-05	TMEG-9			Takai et al. 2001
HM244295..EF644785		AAA		Knittel and Boetius 2009
TOTO-A6-15	HWCG II	Thaumarchaeota		Reigstad et al. 2011
terrestrial group	Group I.1c			Nicol et al. 2005
Group 1A - pSL12		Thaumarchaeota		Reigstad et al. 2011
Group I.1c		Group 1A - pSL12		Reigstad et al. 2011
Marine Benthic Group A		Group 1A - pSL12		Reigstad et al. 2011
AK59		Group 1A - pSL12		Reigstad et al. 2011
psL12		Group 1A - pSL12		Reigstad et al. 2011
AB329820		Group 1A - pSL12		Reigstad et al. 2011
AK56		Group 1A - pSL12		Reigstad et al. 2011
Z273FA48		Group 1A - pSL12		Reigstad et al. 2011
OPPD003		Group 1A - pSL12		Reigstad et al. 2011
FS243A-60		Group 1A - pSL12		Reigstad et al. 2011
Papm3A43		Group 1A - pSL12		Reigstad et al. 2011
Group C3	Group C3 - Group 1.2	Thaumarchaeota		Nicol et al. 2005	Placement inferred from SSURef tree
Marine Benthic Group B	Marine Benthic Group B - Deep Sea Archaeal Group (DSAG)	Thaumarchaeota		Reigstad et al. 2011	Placement inferred from SSURef tree
HWCG IV - UCII		Terrestrial Hot Spring Gp(THSCG)		Reigstad et al. 2011
HWCG I		Terrestrial Hot Spring Gp(THSCG)		Reigstad et al. 2011
HTC-1		Terrestrial Hot Spring Gp(THSCG)		Reigstad et al. 2011
HTC-2		Terrestrial Hot Spring Gp(THSCG)		Reigstad et al. 2011
AV293219..DQ228584	HWCG IV - UCII			Reigstad et al. 2011
HM448085..FN666139	HWCG I			Reigstad et al. 2011
FJ797321..FJ97318	HTC-1			Reigstad et al. 2011
AF325183..DQ243777	HTC-2			Reigstad et al. 2011
Group 1.3		Miscellaneous Crenarchaeotic Group		Nicol et al. 2005
EU280191..CU916960	Group 1.3			Nicol et al. 2005
AK31		Thaumarchaeota			Placement inferred from SSURef tree
D-F10		Thaumarchaeota			Placement inferred from SSURef tree
Candidatus Nitrosocaldus	HWCG III - Candidatus Nitrosocaldus â€“ thAOA			Reigstad et al. 2011
HWCG III - Candidatus Nitrosocaldus â€“ thAOA		Thaumarchaeota		Reigstad et al. 2011
pMC2A209		Thaumarchaeota			Placement inferred from SSURef tree
AK8		Thaumarchaeota			Placement inferred from SSURef tree
Terrestrial Hot Spring Gp(THSCG)		Thaumarchaeota		Reigstad et al. 2011
CCA47
	Candidate division NC10			Ettwig et al. 2009
AB426238..HM187184		Candidate division NC10	phylum	Ettwig et al. 2009
	Candidate division SPAM			Lipson & Schmidt 2004
EF018953..EU386038		Candidate division SPAM	phylum	Lipson & Schmidt 2004
o319-6a21
OPB95	Candidatus division OP8	Bacteria		Dojka et al. 1998
GM185951..DQ40482		Bacteria
2029-04-01		Nitrospirae
TM6	Candidate division TM6
EF019326
	Akkermansiaceae			Krieg ed. 2010 (Bergey's)
Akkermansia		Akkermansiaceae		Krieg ed. 2010 (Bergey's)
Verrucomicrobiaceae_1	Rubritaleaceae			Krieg ed. 2010 (Bergey's)
Haloferula		Rubritaleaceae		Krieg ed. 2010 (Bergey's)
Luteolibacter		Rubritaleaceae		Krieg ed. 2010 (Bergey's)
Rubritalea		Rubritaleaceae		Krieg ed. 2010 (Bergey's)
Persicirhabdus		Rubritaleaceae		Krieg ed. 2010 (Bergey's)
Roseibacillus		Rubritaleaceae		Krieg ed. 2010 (Bergey's)
P. palm C 85		Rubritaleaceae		Krieg ed. 2010 (Bergey's)
EU925854		Rubritaleaceae		Krieg ed. 2010 (Bergey's)
	Brevinemaceae			Krieg ed. 2010 (Bergey's)
Brevinema		Brevinemaceae		Krieg ed. 2010 (Bergey's)
Family Incertae Sedis	Exilispira incertae sedis
SAR406 clade(Marine group A)		Bacteria
Candidate Division Caldithrix		Bacteria
Caldithrix		Candidate Division Caldithrix
LCP-89		Candidate Division Caldithrix
PAUC34f		Bacteria
NPL-UPA2	OP3 subdivision I (NPL-UPA2)	Candidate division OP3
Halanaerobiales phylum incertae sedis		Bacteria			Conservative placement based on indications that this is distinct
Halanaerobiales class incertae sedis		Halanaerobiales phylum incertae sedis
Halanaerobiales		Halanaerobiales class incertae sedis
Candidate division AC1 (TA06)		Bacteria
Candidate division GN04 (TA06)		Bacteria
AF229779..DQ513101		Candidate division AC1 (TA06)
AF385741..EF020229		Candidate division GN04 (TA06)
TA06
Nitrospinaceae order incertae sedis		Deltaproteobacteria			Conservative placement based on indications that this is distinct
Nitrospinaceae		Nitrospinaceae order incertae sedis			Conservative placement based on indications that this is distinct
Acidobacteriales	Acidobacteriales (Acidobacteria group 1)		group	Barns et al. 2007
DA052	Acidobacteria group 2 - DA052		group	Barns et al. 2007
	Acidobacteria group 3	Acidobacteria (class)	group	Barns et al. 2007
Candidatus Chloracidobacterium		Acidobacteria group 4		Barns et al. 2007
RB41		Acidobacteria group 4		Barns et al. 2007
2024-11-01		Acidobacteria group 4		Barns et al. 2007
DS-100		Acidobacteria group 4		Barns et al. 2007
Elev-16S-573		Acidobacteria group 4		Barns et al. 2007
	Acidobacteria group 5	Acidobacteria	group	Barns et al. 2007
	Acidobacteria group 6 (DA023)	Acidobacteria	group	Barns et al. 2007
	Acidobacteria group 7	Holophagae	group	Barns et al. 2007
32-20		Acidobacteria group 7	group	Barns et al. 2007
SJA-36		Acidobacteria group 7	group	Barns et al. 2007
iii1-8		Acidobacteria group 7	group	Barns et al. 2007
Holophagales	Holophagales (Acidobacteria group 8)		group	Barns et al. 2007
Acanthopleuribacterales	Acanthopleuribacterales (Acidobacteria group 8)		group	Barns et al. 2007
BPC015	Acidobacteria group 9 - BPC015		group	Barns et al. 2007
	Acidobacteria group 10	Holophagae	group	Barns et al. 2007
Sva0725		Acidobacteria group 10	group	Barns et al. 2007
43F-1404R		Acidobacteria group 10	group	Barns et al. 2007
CA002		Acidobacteria group 10	group	Barns et al. 2007
TK85		Acidobacteria group 10	group	Barns et al. 2007
NS72		Acidobacteria group 10	group	Barns et al. 2007
B276-D12		Acidobacteria group 10	group	Barns et al. 2007
TPD-58		Acidobacteria group 10	group	Barns et al. 2007
	Acidobacteria group 11	Acidobacteria (class)	group	Barns et al. 2007
KF-JG30-18	Acidobacteria group 13 - KF-JG30-18		group	Barns et al. 2007
JG37-AG-116	Acidobacteria group 15 - JG37-AG-116		group	Barns et al. 2007
	Acidobacteria group 17 (DA023)	Acidobacteria (class)	group	Barns et al. 2007
	Acidobacteria group 18 (BPC102)	Acidobacteria (class)	group	Barns et al. 2007
	Acidobacteria group 20 (BPC102)	Acidobacteria (class)	group	Barns et al. 2007
	Acidobacteria group 21 (BPC102)	Acidobacteria (class)	group	Barns et al. 2007
	Acidobacteria group 22	RB25	group	Barns et al. 2007
	Acidobacteria group 23	Holophagae	group	Barns et al. 2007
NKB17		Acidobacteria group 23	group	Barns et al. 2007
FW34		Acidobacteria group 23	group	Barns et al. 2007
	Acidobacteria group 25	Acidobacteria (class)	group	Barns et al. 2007
	Acidobacteria group 26	RB25	group	Barns et al. 2007
Family Incertae Sedis	Bryobacter family incertae sedis
32-21
BPC102
SO35
DA023
Actinobacteridae				Ludwig ed. 2011 (Bergey's)
Corynebacterineae	Corynebacteriales	Actinobacteria (class)	order	Ludwig ed. 2011 (Bergey's)
Family Incertae Sedis	Tomitella family incertae sedis		family
Family Incertae Sedis	Hoyosella family incertae sedis
Catenulisporineae	Catenulisporales	Actinobacteria (class)		Ludwig ed. 2011 (Bergey's)
Actinopolysporineae	Actinopolysporales	Actinobacteria (class)		Ludwig ed. 2011 (Bergey's)
Pseudonocardineae	Pseudonocardiales	Actinobacteria (class)		Ludwig ed. 2011 (Bergey's)
Alloactinosynnema		Pseudonocardiaceae		Ludwig ed. 2011 (Bergey's)
Actinokineospora		Pseudonocardiaceae		Ludwig ed. 2011 (Bergey's)
Lentzea		Pseudonocardiaceae		Ludwig ed. 2011 (Bergey's)
Lechevalieria		Pseudonocardiaceae		Ludwig ed. 2011 (Bergey's)
Saccharothrix		Pseudonocardiaceae		Ludwig ed. 2011 (Bergey's)
Actinosynnema		Pseudonocardiaceae		Ludwig ed. 2011 (Bergey's)
	Umezawaea	Pseudonocardiaceae		Ludwig ed. 2011 (Bergey's)
Umezawaea tangerina		Umezawaea		Ludwig ed. 2011 (Bergey's)
	Allokutzneria	Pseudonocardiaceae		Ludwig ed. 2011 (Bergey's)
Allokutzneria albata		Allokutzneria		Ludwig ed. 2011 (Bergey's)
Streptomycineae	Streptomycetales	Actinobacteria (class)		Ludwig ed. 2011 (Bergey's)
Micrococcineae	Micrococcales	Actinobacteria (class)		Ludwig ed. 2011 (Bergey's)
Glycomycineae	Glycomycetales	Actinobacteria (class)		Ludwig ed. 2011 (Bergey's)
Actinomycetaceae		Actinomycetales		Ludwig ed. 2011 (Bergey's)
Actinomycineae				Ludwig ed. 2011 (Bergey's)
	Bogoriella	Euhalothece		Ludwig ed. 2011 (Bergey's)
Bogoriella caseilytica		Bogoriella		Ludwig ed. 2011 (Bergey's)
	Ruaniaceae	Micrococcales		Ludwig ed. 2011 (Bergey's)
	Ruania	Ruaniaceae		Ludwig ed. 2011 (Bergey's)
Ruania albidiflava		Ruania		Ludwig ed. 2011 (Bergey's)
Kineosporiineae	Kineosporiales	Actinobacteria (class)		Ludwig ed. 2011 (Bergey's)
Frankineae	Frankiales	Actinobacteria (class)		Ludwig ed. 2011 (Bergey's)
Propionibacterineae	Propionibacteriales			Ludwig ed. 2011 (Bergey's)
	Propionibacteriales	Actinobacteria (class)		Ludwig ed. 2011 (Bergey's)
	Jiangellales	Actinobacteria (class)		Ludwig ed. 2011 (Bergey's)
	Jiangellaceae	Jiangellales		Ludwig ed. 2011 (Bergey's)
Jiangella		Jiangellaceae		Ludwig ed. 2011 (Bergey's)
Fodinicola		Cryptosporangiaceae		Ludwig ed. 2011 (Bergey's)
Micromonosporineae	Micromonosporales	Actinobacteria (class)		Ludwig ed. 2011 (Bergey's)
Streptosporangineae	Streptosporangiales			Ludwig ed. 2011 (Bergey's)
Propionibacterineae	Propionibacteriales	Actinobacteria (class)		Ludwig ed. 2011 (Bergey's)
Nitriliruptoridae	Nitriliruptoria	Actinobacteria		Ludwig ed. 2011 (Bergey's)
EU132929		Actinobacteria		Ludwig ed. 2011 (Bergey's)
TakashiAC-B11		Actinobacteria		Ludwig ed. 2011 (Bergey's)
KIST-JJY010		Actinobacteria		Ludwig ed. 2011 (Bergey's)
Acidimicrobidae	Acidimicrobiia	Actinobacteria		Ludwig ed. 2011 (Bergey's)
Acidimicrobineae				Ludwig ed. 2011 (Bergey's)
Rubrobacteridae	Rubrobacteria	Actinobacteria		Ludwig ed. 2011 (Bergey's)
Rubrobacterineae				Ludwig ed. 2011 (Bergey's)
Rubrobacteriaceae		Rubrobacterales		Ludwig ed. 2011 (Bergey's)
MB-A2-108		Actinobacteria		Ludwig ed. 2011 (Bergey's)
	Thermoleophilia	Actinobacteria		Ludwig ed. 2011 (Bergey's)
Solirubrobacterales		Thermoleophilia		Ludwig ed. 2011 (Bergey's)
Thermophilales		Thermoleophilia		Ludwig ed. 2011 (Bergey's)
Coriobacteridae	Coriobacteriia	Actinobacteria		Ludwig ed. 2011 (Bergey's)
Coriobacteridae				Ludwig ed. 2011 (Bergey's)
Coriobacteriaceae		Coriobacteriales		Ludwig ed. 2011 (Bergey's)
FJ873272..HM187145		Anaerolineae
	Chloroflexi Subdivision 2	Chloroflexi
EF020094..DQ431896		Chloroflexi Subdivision 2
	Chloroflexi Subdivision 13
EU245065..AY753390		Chloroflexi Subdivision 13
	Chloroflexi Subdivision 6
vadinBA26		Chloroflexi Subdivision 6
Dehalococcoidetes		Chloroflexi Subdivision 6
GIF3		Chloroflexi Subdivision 6
Napoli-4B-65		Chloroflexi Subdivision 6
Sh765B-AG-111		Chloroflexi Subdivision 6
FW22		Chloroflexi Subdivision 6
FJ902068		Chloroflexi Subdivision 6
GIF9		Chloroflexi Subdivision 6
FS117-23B-02		Chloroflexi Subdivision 6
FS118-62B-02		Chloroflexi Subdivision 6
S085		Chloroflexi Subdivision 6
SAR202 clade	Chloroflexi Subdivision 5 - SAR202 clade
TK10	Chloroflexi Subdivision 8 - TK10
JG30-KF-CM66		Ktedonobacteria
	Chloroflexi Subdivision 10
KD4-96		Chloroflexi Subdivision 10
SL56 marine group		Chloroflexi Subdivision 10
Gitt-GS-136		Chloroflexi Subdivision 10
P2-11E		Chloroflexi Subdivision 10
EU490278		Chloroflexi Subdivision 10
SHA-26		Chloroflexi Subdivision 10
Themobaculum	Chloroflexi Subdivision 12 - Thermobaculum
JG37-AG-4	Chloroflexi Subdivision 11 - JG37-AG-4
	Cyanobacteria (class)	Cyanobacteria
SubsectionI					Invalid taxonomy and polyphyletic
	Synechococcales	Cyanobacteria (class)		Komárek & Hauer 2011. (CyanoDB)	Historical preference (1895)
	Synechococcaceae	Synechococcales		Komárek & Hauer 2011. (CyanoDB)	Historical preference (1895)
	Synechococcus Cluster 1.1	Synechococcaceae		Garrity Ed. 2005 (Bergey's)
	Synechococcus Cluster 4	Synechococcaceae		Garrity Ed. 2005 (Bergey's)
	Synechococcus Cluster 5	Synechococcaceae		Garrity Ed. 2005 (Bergey's)
AY663904..GU451375		Synechococcaceae
Prochlorococcus		Synechococcaceae		Komárek & Hauer 2011. (CyanoDB)	Historical preference (1895)
Synechococcus Cluster 1.1		Synechococcaceae		Garrity Ed. 2005 (Bergey's)
X03538..AB275348		Synechococcus Cluster 1.1		Garrity Ed. 2005 (Bergey's)	Fam. Placement implicit
Synechococcus Cluster 4		Synechococcaceae		Garrity Ed. 2005 (Bergey's)
AY250870..AF179575		Synechococcus Cluster 4		Garrity Ed. 2005 (Bergey's)	Fam. Placement implicit
Synechococcus Cluster 5		Synechococcaceae		Garrity Ed. 2005 (Bergey's)	5.1 and 5.2 impossible to tell apart
AY663904..GU061461		Synechococcus Cluster 5		Garrity Ed. 2005 (Bergey's)	Fam. Placement implicit
	Cyanobium	Synechococcaceae
AY224199..AF098374		Cyanobium		Komárek & Hauer 2011. (CyanoDB)	Formerly Microcystis but the two strains are not validly published and probably wrong
AM710363..AM719351		Cyanobium		Komárek & Hauer 2011. (CyanoDB)	Formerly Merismopedia tenuissima
U40335..U40336		Synechococcaceae		Komárek & Hauer 2011. (CyanoDB)	Formerly Microcystis but the two strains are not validly published and probably wrong
SubsectionIII				Komárek & Hauer 2011. (CyanoDB)	Invalid taxonomy and polyphyletic
	Pseudanabaenales	Cyanobacteria (class)		Komárek & Hauer 2011. (CyanoDB)
	Pseudanabaenaceae	Pseudanabaenales		Komárek & Hauer 2011. (CyanoDB)
Prochlorothrix		Pseudanabaenaceae		Komárek & Hauer 2011. (CyanoDB)
AB003168..AB039012	Jaaginema	Pseudanabaenaceae		Komárek & Hauer 2011. (CyanoDB)	Formerly Osciilatoria
Leptolyngbya		Pseudanabaenaceae		Komárek & Hauer 2011. (CyanoDB)
EU624415..EU282429		Pseudanabaenaceae		Komárek & Hauer 2011. (CyanoDB)
GQ859653..HM022186		Pseudanabaenaceae		Komárek & Hauer 2011. (CyanoDB)
GQ441296..GU117989		Pseudanabaenaceae		Komárek & Hauer 2011. (CyanoDB)
AB058209..EU196364		Pseudanabaenaceae		Komárek & Hauer 2011. (CyanoDB)	Formerly Phormidium
AF132786..GQ243430		Pseudanabaenaceae		Komárek & Hauer 2011. (CyanoDB)
Halomicronema		Pseudanabaenaceae		Komárek & Hauer 2011. (CyanoDB)
Limnothrix		Pseudanabaenaceae
FJ9202633..FJ891026		Synechococcaceae			Formerly Cyanothece but labelled as Synechococcus synoyms at NCBI
Thermosynechococcus		Synechococcaceae
AJ007375..AY195603		Synechococcaceae
FJ933259..AB179527		Synechococcaceae
	Chamaesiphonaceae	Synechococcales
Chamaesiphon		Chamaesiphonaceae		Komárek & Hauer 2011. (CyanoDB)
Arthronema		Pseudanabaenaceae		Komárek & Hauer 2011. (CyanoDB)
Acaryochloris		Synechococcaceae		Komárek & Hauer 2011. (CyanoDB)
	Chroococcales	Cyanobacteria (class)		Komárek & Hauer 2011. (CyanoDB)
	Microcystaceae	Chroococcales		Komárek & Hauer 2011. (CyanoDB)
Microcystis		Microcystaceae		Komárek & Hauer 2011. (CyanoDB)
	Cyanobacteriaceae	Chroococcales		Komárek & Hauer 2011. (CyanoDB)
DQ357947..AY845229		Chroococcales		Komárek & Hauer 2011. (CyanoDB)
Cyanothece		Cyanobacteriaceae		Komárek & Hauer 2011. (CyanoDB)
Gleothece	Gloeothece	Cyanobacteriaceae		Komárek & Hauer 2011. (CyanoDB)
	Xenococcus and Stanieria Cluster	Chroococcales		Komárek & Hauer 2011. (CyanoDB)	These form a cluster together but none of the suggestions including Komarek work very well.
AB039006..AJ344562	Stanieria Cluster 2	Xenococcus and Stanieria Cluster		Garrity Ed. 2005 (Bergey's)
FJ203411..AB039004		Xenococcus and Stanieria Cluster
GU118106..FJ358910	Xenococcus	Xenococcus and Stanieria Cluster		Garrity Ed. 2005 (Bergey's)	Type strain in cluster
AF132931..DQ786165	Stanieria Cluster 1	Xenococcus and Stanieria Cluster		Garrity Ed. 2005 (Bergey's)
EF545631..DQ357944		Xenococcus and Stanieria Cluster			Formerly â€œXenococcusâ€. Probable SILVA Taxonomy mistake
EF54631..DQ357944		Xenococcus and Stanieria Cluster			Placement inferred from SSURef tree
Cyanobacterium		Cyanobacteriaceae
AY151723..HM241069		Chroococcales			Formerly Gitlerinema. Probable SILVA Taxonomy mistake
Gleocapsa	Gloeocapsa Cluster 1	Chroococcales		Valerio et al. 2009
	Chroococcaceae	Chroococcales		Komárek & Hauer 2011. (CyanoDB)
Chroococcus		Chroococcaceae		Komárek & Hauer 2011. (CyanoDB)
FJ203524..FJ203594		Chroococcales
	Merismopediaceae	Chroococcales		Komárek & Hauer 2011. (CyanoDB)
Merismopedia		Merismopediaceae		Komárek & Hauer 2011. (CyanoDB)
Snowella		Merismopediaceae		Komárek & Hauer 2011. (CyanoDB)
FM177503..GQ375043	Synechocystis	Merismopediaceae		Komárek & Hauer 2011. (CyanoDB)
AJ781043		Merismopediaceae		Komárek & Hauer 2011. (CyanoDB)
HM127710		Merismopediaceae
AJ781044..GQ859367	Merismopedia	Merismopediaceae
CP001287..CP001701	Cyanothece Cluster 2	Cyanobacteriaceae		Garrity Ed. 2005 (Bergey's)
Synechococcus Cluster 3		Chroococcales		Garrity Ed. 2005 (Bergey's)
D88289..AF448076		Synechococcus Cluster 3		Garrity Ed. 2005 (Bergey's)	Fam. Placement implicit. Contains â€œelongatusâ€ criticised strain
AB183567..HM445952		Chroococcales			Formerly Oscillatoria rosea which is not a properly described strain
AY620239..DQ289927		Cyanobacteriaceae		Komárek & Hauer 2011. (CyanoDB)
Cyanothece		Cyanobacteriaceae		Komárek & Hauer 2011. (CyanoDB)
AF193247..EU249123		Cyanobacteriaceae		Komárek & Hauer 2011. (CyanoDB)
CP001842		Cyanobacteriaceae		Komárek & Hauer 2011. (CyanoDB)
	Oscillatoriales	Cyanobacteria (class)		Komárek & Hauer 2011. (CyanoDB)
	Phormidiaceae	Oscillatoriales		Komárek & Hauer 2011. (CyanoDB)
Planktothrix		Phormidiaceae		Komárek & Hauer 2011. (CyanoDB)
HM126903		Phormidiaceae		Komárek & Hauer 2011. (CyanoDB)
Arthrospira		Phormidiaceae		Komárek & Hauer 2011. (CyanoDB)
	Oscillatoriaceae	Oscillatoriales		Komárek & Hauer 2011. (CyanoDB)
Lyngbya		Oscillatoriaceae		Komárek & Hauer 2011. (CyanoDB)
HM630187		Oscillatoriales		Komárek & Hauer 2011. (CyanoDB)
Trichodesmium		Phormidiaceae		Komárek & Hauer 2011. (CyanoDB)
Oscillatoria		Oscillatoriaceae		Komárek & Hauer 2011. (CyanoDB)
EU249124..HM072002		Oscillatoriales		Komárek & Hauer 2011. (CyanoDB)
Microcoleus		Phormidiaceae		Komárek & Hauer 2011. (CyanoDB)
AF218373..GQ324967		Phormidiaceae		Komárek & Hauer 2011. (CyanoDB)
Phormidium		Phormidiaceae		Komárek & Hauer 2011. (CyanoDB)
AB045897..GQ324973	Tychonema	Phormidiaceae			Type strain in cluster
AY151726..GQ396952		Phormidiaceae		Komárek & Hauer 2011. (CyanoDB)
EF654061..EF654080		Phormidiaceae			Not fitting with other Trichocoleus and only one sequecne
HM334271..FJ230826		Phormidiaceae		Komárek & Hauer 2011. (CyanoDB)
AB510147..GQ397065		Phormidiaceae		Komárek & Hauer 2011. (CyanoDB)
FJ902142		Phormidiaceae		Komárek & Hauer 2011. (CyanoDB)
AB039014..EU246185		Phormidiaceae		Komárek & Hauer 2011. (CyanoDB)
Planktothricoides		Phormidiaceae		Komárek & Hauer 2011. (CyanoDB)
AJ548503..HM630185		Phormidiaceae		Komárek & Hauer 2011. (CyanoDB)
	Halothece cluster	Chroococcales
Euhalothece		Halothece cluster		Komárek & Hauer 2011. (CyanoDB)
EF106409..EU628548		Euhalothece		Komárek & Hauer 2011. (CyanoDB)
AJ000708..AF296872	Halothece	Halothece cluster		Komárek & Hauer 2011. (CyanoDB)
	Myxobaktron family incertae sedis	Chroococcales		Komárek & Hauer 2011. (CyanoDB)
Dactylococcopsis	Myxobaktron	Myxobaktron family incertae sedis		Komárek & Hauer 2011. (CyanoDB)
DQ103654..EF106449		Chroococcales		Komárek & Hauer 2011. (CyanoDB)
Rubidibacter		Cyanobacteriaceae		Komárek & Hauer 2011. (CyanoDB)
GU233831..FJ902644		Chroococcales		Komárek & Hauer 2011. (CyanoDB)
	Spirulinaceae	Chroococcales		Komárek & Hauer 2011. (CyanoDB)
Spirulina		Spirulinaceae		Komárek & Hauer 2011. (CyanoDB)
GQ402018		Oscillatoriaceae		Komárek & Hauer 2011. (CyanoDB)
HM240994..HM240942		Phormidiaceae		Komárek & Hauer 2011. (CyanoDB)
FJ790627..FJ790605		Phormidiaceae		Komárek & Hauer 2011. (CyanoDB)
AJ344557..AB039004	Chroococcidiopsis Cluster 2	Xenococcus and Stanieria Cluster		Garrity Ed. 2005 (Bergey's)
	Chroococcidiopsis Comontiellaceae Gleocapsopsis cluster	Cyanobacteria (class)		Ramos et al. (2010)
AB115964..FJ230828	Gomontiellaceae	Chroococcidiopsis Comontiellaceae Gleocapsopsis cluster		Komárek & Hauer 2011. (CyanoDB)	Containing Crinalium and Starria type strains
AB074506..EU134272	Chroococcidiopsis Cluster 1	Chroococcidiopsis Comontiellaceae Gleocapsopsis cluster		Garrity Ed. 2005 (Bergey's)
EU704952..HM24118	Chroococcidiopsis Cluster 1	Chroococcidiopsis Comontiellaceae Gleocapsopsis cluster		Garrity Ed. 2005 (Bergey's)	Formerly Chroococcodiopsis but not by cultured strains
Chroogloeocystis	Gloeocapsopsis	Chroococcidiopsis Comontiellaceae Gleocapsopsis cluster		Ramos et al. (2010)
DQ914865..FJ230807	Chroococcidiopsis Cluster 1	Chroococcidiopsis Comontiellaceae Gleocapsopsis cluster
GQ129887		Chroococcidiopsis Comontiellaceae Gleocapsopsis cluster
SubsectionII
EF654086..AY151731		Oscillatoriaceae
	Nostocales	Cyanobacteria (class)		Komárek & Hauer 2011. (CyanoDB)
	Scytonemataceae	Nostocales		Komárek & Hauer 2011. (CyanoDB)
Scytonema		Scytonemataceae		Komárek & Hauer 2011. (CyanoDB)
DQ889932..HM072003		Oscillatoriales		Komárek & Hauer 2011. (CyanoDB)	Lyngbya majuscula and Symploca
Symploca		Phormidiaceae		Komárek & Hauer 2011. (CyanoDB)
FR667472..AF445691		Pseudanabaenaceae			Formerly Phormidium but no sequences from genus
FR667373..AB527076		Pseudanabaenaceae
Pseudanabaena Clusters 4 and 5		Pseudanabaenaceae		Komárek & Hauer 2011. (CyanoDB)
Pseudanabaena Cluster 1		Pseudanabaenaceae		Komárek & Hauer 2011. (CyanoDB)
Pseudanabaena Cluster 2		Pseudanabaenaceae		Komárek & Hauer 2011. (CyanoDB)
FR667359..GQ324966		Pseudanabaena Clusters 4 and 5		Garrity Ed. 2005 (Bergey's)
AF132778..DQ181672		Pseudanabaena Cluster 1		Garrity Ed. 2005 (Bergey's)
AF218370..FJ382000		Pseudanabaenaceae		Garrity Ed. 2005 (Bergey's)
AB039018..EF110976		Pseudanabaena Cluster 2		Garrity Ed. 2005 (Bergey's)
	Gloeobacteraceae	Chroococcales		Komárek & Hauer 2011. (CyanoDB)
Gloeobacter		Gloeobacteraceae		Komárek & Hauer 2011. (CyanoDB)
SubsectionIV				Komárek & Hauer 2011. (CyanoDB)
SubsectionV				Komárek & Hauer 2011. (CyanoDB)
	Nostocaceae	Nostocales		Komárek & Hauer 2011. (CyanoDB)
Anabaena		Nostocaceae		Komárek & Hauer 2011. (CyanoDB)
EF175744		Nostocaceae		Komárek & Hauer 2011. (CyanoDB)
Aphanizomenon		Nostocaceae		Komárek & Hauer 2011. (CyanoDB)
AJ630443..AM259246		Nostocaceae		Komárek & Hauer 2011. (CyanoDB)
EU157998..B551474		Nostocaceae		Komárek & Hauer 2011. (CyanoDB)
FN691913..EU157983		Nostocaceae		Komárek & Hauer 2011. (CyanoDB)
FJ234882..EF56885		Nostocaceae		Komárek & Hauer 2011. (CyanoDB)
DQ023199		Nostocaceae		Komárek & Hauer 2011. (CyanoDB)
FJ592868		Nostocaceae		Komárek & Hauer 2011. (CyanoDB)
Nodularia		Nostocaceae		Komárek & Hauer 2011. (CyanoDB)
Anabaenopsis		Nostocaceae		Komárek & Hauer 2011. (CyanoDB)
AF425995..GQ859623		Nostocaceae		Komárek & Hauer 2011. (CyanoDB)
Cylindrospermosis		Nostocaceae		Komárek & Hauer 2011. (CyanoDB)
AB551459..EU340175		Nostocaceae		Komárek & Hauer 2011. (CyanoDB)
Trichormus		Nostocaceae		Komárek & Hauer 2011. (CyanoDB)
AJ488603..AM711544		Nostocaceae		Komárek & Hauer 2011. (CyanoDB)
	Rivulariaceae	Nostocales		Komárek & Hauer 2011. (CyanoDB)
Calothrix		Rivulariaceae		Komárek & Hauer 2011. (CyanoDB)
DQ234823..GU396093		Nostocaceae		Komárek & Hauer 2011. (CyanoDB)
AB325908..AB187507		Nostocaceae		Komárek & Hauer 2011. (CyanoDB)
EU528241		Nostocaceae		Komárek & Hauer 2011. (CyanoDB)
FJ793159..AB093486		Nostocales		Komárek & Hauer 2011. (CyanoDB)
AM711538..AB187507		Nostocaceae		Komárek & Hauer 2011. (CyanoDB)
DQ897365..AY218831		Nostocales		Komárek & Hauer 2011. (CyanoDB)
GQ389643		Nostocales		Komárek & Hauer 2011. (CyanoDB)
Gloeotrichia		Rivulariaceae		Komárek & Hauer 2011. (CyanoDB)
HQ386385		Nostocales		Komárek & Hauer 2011. (CyanoDB)
Cylindrospermum		Nostocaceae		Komárek & Hauer 2011. (CyanoDB)
EF516817..AM711522		Nostocaceae		Komárek & Hauer 2011. (CyanoDB)
	Stigonemataceae	Nostocales		Komárek & Hauer 2011. (CyanoDB)
Stigonema		Stigonemataceae		Komárek & Hauer 2011. (CyanoDB)
	Hapalosiphonaceae	Nostocales		Komárek & Hauer 2011. (CyanoDB)
Fischerella		Hapalosiphonaceae		Komárek & Hauer 2011. (CyanoDB)
AY493624..HM240916		Nostocales		Komárek & Hauer 2011. (CyanoDB)
Hapalosiphon		Hapalosiphonaceae		Komárek & Hauer 2011. (CyanoDB)
Nostochopsis
AJ544077..EU151900		Hapalosiphonaceae		Komárek & Hauer 2011. (CyanoDB)
GQ354274..GQ375051		Hapalosiphonaceae		Komárek & Hauer 2011. (CyanoDB)
AY039703		Nostocales		Komárek & Hauer 2011. (CyanoDB)
	Chlorogloeopsidaceae	Nostocales		Komárek & Hauer 2011. (CyanoDB)
Chlorogloeopsis		Chlorogloeopsidaceae		Komárek & Hauer 2011. (CyanoDB)
Rivularia		Rivulariaceae		Komárek & Hauer 2011. (CyanoDB)
AY642569..FJ484360		Nostocales		Komárek & Hauer 2011. (CyanoDB)
FJ902618..FJ902630		Nostocales		Komárek & Hauer 2011. (CyanoDB)
	Symphyonemataceae	Nostocales		Komárek & Hauer 2011. (CyanoDB)
Brasilonema		Symphyonemataceae		Komárek & Hauer 2011. (CyanoDB)
Mastigocladopsis		Symphyonemataceae		Komárek & Hauer 2011. (CyanoDB)
KD3-62		Deinococcus-Thermus		Garrity Ed. 2005 (Bergey's)
Candidate division OP10	Armatimonadetes			Lee et al. 2011
	Chtomonadetes	Armatimonadetes		Lee et al. 2011
EU134995..AB300096		Chtomonadetes		Lee et al. 2011
	Armatimonadetes Group 1	Armatimonadetes		Lee et al. 2011
	Armatimonadetes Group 6	Armatimonadetes		Lee et al. 2011
	Armatimonadetes Group 7	Armatimonadetes		Lee et al. 2011
	Armatimonadetes Group 5	Armatimonadetes		Lee et al. 2011
	Armatimonadetes Group 3	Armatimonadetes		Lee et al. 2011
	Armatimonadetes Group 4	Armatimonadetes		Lee et al. 2011
DQ984576..HM289313		Armatimonadetes Group 1		Lee et al. 2011
AF027090..EF205558		Armatimonadetes Group 6		Lee et al. 2011
FM164959..EU635941		Armatimonadetes Group 7		Lee et al. 2011
EF648093..GU44068		Armatimonadetes Group 5		Lee et al. 2011
CU919218..AB300089		Armatimonadetes Group 3		Lee et al. 2011
AM935682..AF027092		Armatimonadetes Group 4		Lee et al. 2011
Family Incertae Sedis	Methanolinea Family Incertae Sedis
Family Incertae Sedis	Phocaeicola Family Incertae Sedis
Family Incertae Sedis	Dethiosulfatibacter Family Incertae Sedis
Family Incertae Sedis	Proteiniborus Family Incertae Sedis
Family Incertae Sedis	Shinella Family Incertae Sedis
Family Incertae Sedis	Agaricicola Family Incertae Sedis
Family Incertae Sedis	Rhizomicrobium Family Incertae Sedis
Family Incertae Sedis	Nordella Family Incertae Sedis
Family Incertae Sedis	Elioraea Family Incertae Sedis
Family Incertae Sedis	Oleomonas Family Incertae Sedis
Family Incertae Sedis	Caedibacter caryophilus incertae Sedis
Family Incertae Sedis	Geminicoccus Family Incertae Sedis
Family Incertae Sedis	Kiloniella Family Incertae Sedis
Family Incertae Sedis	Thiomonas Family Incertae Sedis
Order Incertae Sedis	Alkalimonas Order Incertae Sedis
Family Incertae Sedis	Alkalimonas Family Incertae Sedis
Order Incertae Sedis	Arenicella Order Incertae Sedis
Family Incertae Sedis	Arenicella Family Incertae Sedis
Family Incertae Sedis					â€œCaedibacter taeniospiralisrâ€
FJ02760..GU118319	Fangia			Lau et al 2007
Order Incertae Sedis	Marinicella Order Incertae Sedis
Family Incertae Sedis	Marinicella Family Incertae Sedis
Order Incertae Sedis	Thiohalophilus Order Incertae Sedis
Family Incertae Sedis	Thiohalophilus Family Incertae Sedis
Order Incertae Sedis	Thioprofundum Order Incertae Sedis
Family Incertae Sedis	Thioprofundum Family Incertae Sedis
Order Incertae Sedis	Sedimenticola Order Incertae Sedis
Family Incertae Sedis	Sedimenticola Family Incertae Sedis
Thermoanerobacterales	Thermoanaerobacterales
AV074523..HQ327240					Formerly Aquaspirillum arctica which is unclassified and not good
ABDV01000015
ABAK02000001
ABDV01000036
ABDY01000013
AE004091
CP001157
Order Incertae Sedis	Syntrophorhabdaceae Order Incertae Sedis
AE004091
DD099584
DL489153
FN563294					Deep branching in Fuso with sequence identical to chloroflexi
References
Barns, S. M.; Cain, E. C.; Sommerville, L. & Kuske, C. R. (2007), 'Acidobacteria phylum sequences in uranium-contaminated subsurface sediments greatly expand the known diversity within the phylum.', Appl Environ Microbiol 73(9), 3113--3116. Brochier-Armanet, C.; Boussau, B.; Gribaldo, S. & Forterre, P. (2008), 'Mesophilic crenarchaeota: proposal for a third archaeal phylum, the Thaumarchaeota.', …
